# Supplementary material for: Astragalus polysaccharides ameliorate epileptogenesis, cognitive impairment, and neuroinflammation in a pentylenetetrazole-induced kindling mouse model
Source: Front Pharmacol. 2024 Feb 9;15:1336122. doi: 10.3389/fphar.2024.1336122 (PMC10884767; doi:10.3389/fphar.2024.1336122)
Supplement: Supplementary file 1 [file DataSheet1.ZIP]

Archive with 2 entries (2 files):
- Supplementary Figure1/Supplementary Figure1.tif
- Supplementary Figure1/Supplementary_Material.docx
